# Supplementary material for: The Effects of Nitrate Supplementation on Performance as a Function of Habitual Dietary Intake of Nitrates: A Randomized Controlled Trial of Elite Football Players
Source: Nutrients. 2023 Aug 25;15(17):3721. doi: 10.3390/nu15173721 (PMC10489871; doi:10.3390/nu15173721)
Supplement: Supplementary file 1 [file nutrients-15-03721-s001.zip]

Archive with 1 entries (1 files):
- nutrients-2550210-supplementary.csv
