# Supplementary material for: The Effects of Nitrate Supplementation on Performance as a Function of Habitual Dietary Intake of Nitrates: A Randomized Controlled Trial of Elite Football Players
Source: Nutrients. 2023 Aug 25;15(17):3721. doi: 10.3390/nu15173721 (PMC10489871; doi:10.3390/nu15173721)
Supplement: Supplementary file 1 [file nutrients-15-03721-s001.zip › nutrients-2550210-supplementary.csv]

Group	Name	Gender	Height	Age	Weight	Rz	Xc	FFM	TBW	ECW	BCM	FM	PA	NAK	FMpct	FFMpct	TBWpct	ECWpct	ICWpct	MM	MMpct	Mbasale	BMI	BCMI	Hydration	Nutrition	SMI	SMM	ASMM	FMI	FFMI	SPA
Football players	Participant 1	M	186	24	85	526,5	68	64,5	47	18,9	38,6	20,5	7,4	0,9	24,1	75,9	55,3	40,2	59,8	33,6	39,6	1870,5	24,6	11,2	72,9	1078,2	9,7	33,6	27	5,9	18,7	0,8
Football players	Participant 2	M	178	22	79	555,3	75,9	59,4	42,2	16,3	36,5	19,6	7,8	0,8	24,9	75,1	53,5	38,7	61,3	30,2	38,3	1809,7	24,9	11,5	71,2	1065,4	9,5	30,2	24,6	6,2	18,7	1,3
Football players	Participant 3	M	169	28	66	581	75,5	51,9	36,5	14,6	31,1	14,1	7,4	0,9	21,4	78,6	55,3	40	60	26,7	40,4	1653,1	23,1	10,9	70,4	956,4	9,3	26,7	21,1	5	18,2	0,8
Football players	Participant 4	M	185	20	80	535,8	70,5	62,3	45,3	18	37,7	17,7	7,5	0,9	22,1	77,9	56,7	39,7	60,3	33,2	41,5	1842,2	23,4	11	72,7	1056,6	9,7	33,2	26,2	5,2	18,2	1
Football players	Participant 5	M	188	23	88	561,5	74,5	63,8	46,3	18,3	38,7	24,2	7,6	0,8	27,5	72,5	52,7	39,5	60,5	32,5	37	1872,6	24,9	11	72,6	1068,6	9,2	32,5	26,9	6,8	18	1
Football players	Participant 6	M	188	26	85	595,1	78,2	61,9	44,3	17,6	37,4	23,1	7,5	0,8	27,2	72,8	52,1	39,7	60,3	30,9	36,3	1833,9	24	10,6	71,5	1031,8	8,7	30,9	25,9	6,5	17,5	0,9
Football players	Participant 7	M	172	21	60,5	632,1	79,5	49,4	34,4	14,1	29,2	11,1	7,2	0,9	18,3	81,7	56,9	40,9	59,1	26,2	43,3	1596,6	20,5	9,9	69,7	880,9	8,9	26,2	20,3	3,8	16,7	0,5
Football players	Participant 8	M	180	23	75	544,2	73,6	58,7	42,6	16,6	36	16,3	7,7	0,9	21,7	78,3	56,8	39	61	31,2	41,6	1793	23,1	11,1	72,5	1037	9,6	31,2	24,7	5	18,1	1,2
Football players	Participant 9	M	181	19	76	517,2	64,4	60,9	44,4	18,3	35,8	15,1	7,1	0,9	19,9	80,1	58,4	41,1	58,9	33	43,4	1787,6	23,2	10,9	72,9	1026	10,1	33	25,3	4,6	18,6	0,4
Football players	Participant 10	M	170	19	62,5	547,5	79,2	53,8	37,4	13,9	34	8,7	8,2	0,9	14	86	59,9	37,3	62,7	28,7	46	1736,3	21,6	11,8	69,6	1038,3	9,9	28,7	22,1	3	18,6	2
Football players	Participant 11	M	183	25	82	562,5	68,1	60,2	43,8	18,4	34,9	21,8	6,9	0,9	26,6	73,4	53,4	41,9	58,1	31	37,8	1761,7	24,5	10,4	72,8	989,4	9,3	31	25	6,5	18	0,1
Football players	Participant 12	M	185	24	78	553,4	75,6	60,8	44,1	17,1	37,4	17,2	7,8	0,9	22	78	56,5	38,7	61,3	32	41,1	1835,3	22,8	10,9	72,5	1049,9	9,4	32	25,7	5	17,8	1,3
Football players	Participant 13	M	190	24	81	555,3	70,3	63,1	46	18,7	37,4	17,9	7,2	0,9	22,1	77,9	56,8	40,7	59,3	33,3	41,1	1835,5	22,4	10,4	72,8	1022,5	9,2	33,3	26,5	4,9	17,5	0,6
Football players	Participant 14	M	190	27	83	520,3	68,9	66,1	48,2	19	40,1	16,9	7,5	0,9	20,4	79,6	58	39,5	60,5	34,8	42	1912,1	23	11,1	72,9	1094,6	9,6	34,8	27,8	4,7	18,3	1
Football players	Participant 15	M	192	25	87	534,1	64,6	66,7	48,8	20,4	38,7	20,3	6,9	0,9	23,3	76,7	56	41,9	58,1	34,8	40	1870,9	23,6	10,5	73,1	1044,8	9,4	34,8	27,8	5,5	18,1	0,1
